# Supplementary material for: CXCR4 engagement triggers CD47 internalization and antitumor immunization in a mouse model of mesothelioma
Source: EMBO Mol Med. 2021 May 6;13(6):e12344. doi: 10.15252/emmm.202012344 (PMC8185548; doi:10.15252/emmm.202012344)
Supplement: Supplementary file 3 — Movie EV1 [file EMMM-13-e12344-s009.zip]

Archive with 5 entries (4 files):
- EMM-2020-12344-V3-Movie.avi
- __MACOSX/
- __MACOSX/._EMM-2020-12344-V3-Movie.avi
- Legend to movie EV1.docx
- __MACOSX/._Legend to movie EV1.docx
