# Supplementary material for: CXCR4 engagement triggers CD47 internalization and antitumor immunization in a mouse model of mesothelioma
Source: EMBO Mol Med. 2021 May 6;13(6):e12344. doi: 10.15252/emmm.202012344 (PMC8185548; doi:10.15252/emmm.202012344)
Supplement: Supplementary file 4 — Source Data for Expanded View and Appendix [file EMMM-13-e12344-s008.zip]

Archive with 13 entries (10 files):
- EMM-2020-12344-V3-EV_Figures_SourceData/
- EMM-2020-12344-V3-EV_Figures_SourceData/Source_of_data_EV2.zip
- __MACOSX/
- __MACOSX/EMM-2020-12344-V3-EV_Figures_SourceData/
- __MACOSX/EMM-2020-12344-V3-EV_Figures_SourceData/._Source_of_data_EV2.zip
- EMM-2020-12344-V3-EV_Figures_SourceData/Source_of_data_EV3.zip
- __MACOSX/EMM-2020-12344-V3-EV_Figures_SourceData/._Source_of_data_EV3.zip
- EMM-2020-12344-V3-EV_Figures_SourceData/Source_of_data_EV4.zip
- __MACOSX/EMM-2020-12344-V3-EV_Figures_SourceData/._Source_of_data_EV4.zip
- EMM-2020-12344-V3-EV_Figures_SourceData/Source_of_data_EV5.zip
- __MACOSX/EMM-2020-12344-V3-EV_Figures_SourceData/._Source_of_data_EV5.zip
- EMM-2020-12344-V3-EV_Figures_SourceData/source_of_data_EV6.pdf
- __MACOSX/EMM-2020-12344-V3-EV_Figures_SourceData/._source_of_data_EV6.pdf
