# Supplementary material for: CXCR4 engagement triggers CD47 internalization and antitumor immunization in a mouse model of mesothelioma
Source: EMBO Mol Med. 2021 May 6;13(6):e12344. doi: 10.15252/emmm.202012344 (PMC8185548; doi:10.15252/emmm.202012344)
Supplement: Supplementary file 6 — Source Data for Figure 1 [file EMMM-13-e12344-s003.zip › Source of data Figure 1.xlsx]

## Sheet: Fig1 B,E
Exp BoxA 40mice Fig1C, D and E
Survival						BLI values
Control #	day	live/dead			DAY BLI	005 PBS	009C	018C	280C	283C	008C	049C	063C	077C	253C	003C	010C	023C	046C	070C	007C	013C	052C	059C	090C	051 BoxA	080A	129A	239A	291A	037A	083A	245A	285A	297A	025A	047A	073A	082A	091A	028A	074A	086A	092A	236A
010 PBS	16	1			1	8960000	9780000	10700000	15900000	7780000	7230000	6200000	4790000	5410000	5460000	6850000	5100000	2830000	4860000	6290000	5510000	4390000	6510000	4040000	4890000	7250000	10800000	7800000	5040000	4700000	9050000	7890000	155000	214000	10200000	3470000	248000	3740000	4050000	6060000	3380000	152000	252000	3080000	2440000
070C	16	1			6	419000000	782000000	278000000	145000000	334000000	504000000	341000000	289000000	245000000	219000000	272000000	262000000	214000000	296000000	261000000	97900000	66300000	75500000	12700000	54400000	481000000	70700000	374000000	49600000	515000000	282000000	155000000	249000	384000	1280000	122000000	89800000	19900000	132000000	77600000	23900000	53400000	481000	40800000	28400000
009C	19	1			13	24700000	2870000000	392000000	117000000	78300000	30400000	243000000	59100000	1280000000	4230000	480000000	5350000000	1510000000	86000000	5140000	1520000	876000	987000	6540000	3950000	3220000	224000000	5790000	892000	2210000	76200000	589000	234000	226000	571000	3700000	174000	189000	346000	466000	13200000	286000	237000	131000	145000
023C	19	1			30	439000000					865000000				664000						190000	262000	223000	3350000	4420000	173000		823000	219000	188000		179000	141000	156000	135000	233000	184000	249000	193000	409000	19300000	493000000	918000	212000	959000
018C	22	1			34										317000						255000	308000	177000	3270000	9020000	278000		1130000	167000	217000		190000	199000	257000	152000	227000	240000	209000	286000	307000	142000000		494000	456000	628000
077C	22	1			62 re-challenge																	30300000	30900000			88100000			55400000	36700000		20400000		257000		226000	240000		69700000				494000	16100000
049C	22	1			68																	278000	263000			220000			239000	245000		184000		257000		229000	240000		222000				494000	204000
003C	23	1			76																	198000	197000			234000			205000	198000		210000		257000		187000	240000		175000				494000	172000
063C	24	1			83																	175000	196000			207000			177000	221000		186000		257000		159000	240000		201000				494000	226000
046C	26	1
283C	26	1
280C	27	1
005C	30	1
008C	30	1			Exp Fig.1 B
059C	36	1
090C	36	1			BoxA (mg)	Live	Death
253C	73	0			0	0	3
007C	73	0			200	1	2
013C	73	0			400	2	1
052C	73	0			800	3	0
BoxA treated #
080A	27	1
037A	28	1
074A	30	1
245A	36	1
028A	36	1
051A	73	0
129A	73	0
239A	73	0
291A	73	0
083A	73	0
285A	73	0
297A	73	0
025A	73	0
047A	73	0
073A	73	0
082A	73	0
091A	73	0
086A	73	0
092A	73	0
236A	73	0

## Sheet: Fig 1F,G
Figure 1 F,G
		% IFNg+ gated in CD8+CD44high cells
Treatment	Mouse #	unpulsed	pulsed	pulsed-unpulsed
naive	1	11.64	13.24	1.6
naive	2	11.98	6.92	-5.06
naive	3	5.24	7.53	2.29
naive	4	2.26	2.06	-0.2
naive	5	1.15	1.16	0.01
naive	6	0.68	0.46	-0.22
naive	7	0.25	0.11	-0.14
PBS	101	1.19	0.56	-0.63
PBS	274	2.89	1.08	-1.81
PBS	403	0.98	0.45	-0.53
PBS	45	1.64	1.51	-0.13
PBS	271	1	1.18	0.18
BOXA not cured	105	0.96	0.65	-0.31
BOXA not cured	270	1.25	0.92	-0.33
BOXA not cured	431	1.06	1.52	0.46
BOXA cured	35	0.63	5.1	4.47
BoxA cured	293	1.43	8.63	7.2
BOXA cured	NO earring	1.09	3.23	2.14
BOXA cured	291	2.07	27.86	25.79
BOXA cured	83	1.74	4.52	2.78
