# Supplementary material for: CXCR4 engagement triggers CD47 internalization and antitumor immunization in a mouse model of mesothelioma
Source: EMBO Mol Med. 2021 May 6;13(6):e12344. doi: 10.15252/emmm.202012344 (PMC8185548; doi:10.15252/emmm.202012344)
Supplement: Supplementary file 7 — Source Data for Figure 2 [file EMMM-13-e12344-s004.xlsx]

## Sheet: Fig 2 B and C
Exp CD8 depletion Fig 2B and C									BLI
								DAY BLI	BLI CD8 depleted mice
Survival									823C	383C	107C	267C	179C	380C	056C	430A	427A	279A	268A	381A	108A	272A	449A	100A
Controls CD8 depleted				Controls not depleted				1	13800000	17500000	17500000	15200000	14900000	11200000	9370000	24700000	15400000	10900000	18500000	15100000	10600000	9300000	21700000	9490000
#	day	live/dead		#	day	live/dead		9	1470000000	640000000	1680000000	810000000	1620000000	1840000000	863000000	1450000000	966000000	853000000	1320000000	1010000000	655000000	547000000	1190000000	1240000000
823C	16	1		274C	17	1		15	3910000000	1140000000		8160000000	6970000000	5990000000	6800000000	3080000000	740000000	4320000000	3270000000	1890000000	1550000000	5640000000	2150000000	1440000000
383C	16	1		905C	17	1
107C	13	1		403C	17	1
267C	16	1		426C	29	1		DAY BLI	BLI not depleted mice
179C	16	1		101C	17	1			274C	905C	403C	426C	101C	271C	428C	401A	376A	266A	431A	906A	045A	820A	105A	270A	821A	104A
380C	16	1		271C	24	1		1	17100000	22500000	11900000	30400000	35700000	25100000	21700000	18200000	20100000	10500000	36700000	19000000	26100000	25300000	31600000	18200000	13100000	39900000
056C	16	1		428C	21	1		9	329000000	717000000	550000000	116000000	933000000	258000000	295000000	481000000	358000000	1270000	239000000	181000000	182000000	606000000	208000000	76900000	287000000	543000000
BoxA CD8 depleted				BoxA not depleted				15	803000000	3090000000	2290000000	23300000	4880000000	392000000	1470000000	1150000000	1370000000	142000	611000000	141000000	203000000	926000000	105000000	40200000	1550000000	1440000000
430A	16	1		401A	20	1		22				452000000		2180000000				218000	663000000	274000000	4580000		448000000	354000000
427A	15	1		376A	20	1		27				345000000						151000		795000000			3180000000	1370000000
279A	16	1		266A	36	0		31										3650000
268A	16	1		431A	24	1		34										289000
381A	16	1		906A	33	1		41										302000
108A	16	1		045A	24	1
272A	16	1		104A	20	1
449A	16	1		820A	21	1
100A	16	1		105A	29	1
				270A	29	1
				821A	24	1
