# Supplementary material for: CXCR4 engagement triggers CD47 internalization and antitumor immunization in a mouse model of mesothelioma
Source: EMBO Mol Med. 2021 May 6;13(6):e12344. doi: 10.15252/emmm.202012344 (PMC8185548; doi:10.15252/emmm.202012344)
Supplement: Supplementary file 8 — Source Data for Figure 3 [file EMMM-13-e12344-s007.zip › Source of data Figure 3.xlsx]

## Sheet: Fig 3A and B
AB1 calreticulin Fig 3A
Flow cytometry calreticulin AB1 cells Fig 3A
exp1				exp2				exp3
	MFI Calreticulin-Isotype				MFI Carleticulin-Isotype				MFI Calrteticulin-Isotype
CTRL 4h	168			CTRL 4h	182			CTRL 4h	176
BoxA 800nM 4h	205			BoxA 800nM 4h	197			BoxA 800nM 4h	220
MTX 4h	213			MTX 4h	217			MTX 4h	203
CTRL 6h	167			CTRL 6h	176			CTRL 6h	182
BoxA 800nM 6h	197			BoxA 800nM 6h	194			BoxA 800nM 6h	213
MTX 1mM 6h	201			MTX 1mM 6h	206			MTX 1mM 6h	219
isotype ctrl	39			isotype ctrl	38			isotype ctrl	42
Calreticulin IHC quantification Fig 3B
Untreated	BoxA
0.8945	0.73
0.8306	0.6998
0.912	0.6229
0.7574	0.513

## Sheet: Fig 3C and 5B 
ELISA HMGB1 AB1 cells
Standard curve
ng/mL	Std Rep. 1	Std Rep. 2	Average	Aver. - Blank	Dev Std
80	0.741	0.697	0.719	0.653	0.0311127
40	0.452	0.442	0.447	0.381	0.00707107
20	0.28	0.274	0.277	0.211	0.00424264
10	0.181	0.179	0.18	0.114	0.00141421
5	0.118	0.126	0.122	0.056	0.00565685
2.5	0.106	0.113	0.1095	0.0435	0.00494975
1.25	0.089	0.097	0.093	0.027	0.00565685
0	0.068	0.064	0.066	0	0.00282843
S a m p l e s
Sampels	Sample Rep. 1	Sample Rep. 2	Average	Aver. - Blank	Dev Std
AB1 unt1	0.225	0.22	0.2225	0.073	0.00353553
AB1 unt2	0.222	0.209	0.2155	0.066	0.00919239
AB1 unt3	0.218	0.197	0.2075	0.058	0.0148492		Fig 3C ELISA HMGB1 AB1
AB1 BoxA 200-1	0.259	0.231	0.245	0.0795	0.019799		Samples ID		Samples Concentration
AB1 BoxA 200-2	0.239	0.212	0.2255	0.06	0.0190919		AB1 unt1		8.42437	ng/mL
AB1 BoxA 200-3	0.295	0.274	0.2845	0.119	0.0148492		AB1 unt2		7.61655	ng/mL
AB1 BoxA 400-1	0.302	0.268	0.285	0.0815	0.0240416		AB1 unt3		6.69333	ng/mL
AB1 BoxA 400-3	0.291	0.259	0.275	0.0715	0.0226274		AB1 BoxA 200-1		9.17448	ng/mL
AB1 BoxA 800-1	0.32	0.304	0.312	0.134	0.0113137		AB1 BoxA 200-2		6.92414	ng/mL
AB1 BoxA 800-2	0.355	0.326	0.3405	0.1625	0.0205061		AB1 BoxA 200-3		13.7329	ng/mL
AB1 BoxA 800-3	0.339	0.343	0.341	0.163	0.00282843		AB1 BoxA 400-1		9.40529	ng/mL
AB1 MTX-1	0.699	0.708	0.7035	0.5405	0.00636396		AB1 BoxA 400-3		8.25127	ng/mL
AB1 MTX-2	0.689	0.705	0.697	0.534	0.0113137		AB1 BoxA 800-1		15.4639	ng/mL
AB1 MTX-3	0.801	0.784	0.7925	0.6295	0.0120208		AB1 BoxA 800-2		18.7529	ng/mL
							AB1 BoxA 800-3		18.8106	ng/mL
							AB1 MTX-1		62.375	ng/mL
Control samples	Rep.1	Rep. 2	Average				AB1 MTX-2		61.6248	ng/mL
RPMI-34	0.15	0.149	0.1495				AB1 MTX-3		72.6458	ng/mL
RPMI BoxA 200-35	0.175	0.156	0.1655
RPMI BoxA 400- 36	0.199	0.208	0.2035
RPMI BoxA 800-37	0.186	0.17	0.178
RPMI MTX-38	0.166	0.16	0.163

## Sheet: Fig 3D and F
Fig3D WB p-eIF2a
Exp1					Exp2
Sample	p-eIF2a	eIF2a	p-eIF2a/eIF2a		Sample	p-eIF2a	eIF2a	p-eIF2a/eIF2a	Normalized on exp1 p-eiF2a/eIF2a
untreated	3220739	9684185	0.332577		untreated	2967715	9512000	0.311997	0.346514
BoxA 400nM	5003236	9307860	0.537528		BoxA 400nM	4044992	9374937	0.431469	0.479203
BoxA 800nM	4302292	7962080	0.540348		BoxA 800nM	3717117	7808288	0.476048	0.528714
MTX 1mM	5196128	8700512	0.597221		MTX 1mM	4581450	7789308	0.588172	0.653243
		mean 1	0.501918				mean 2	0.451921
Fig3F WB cleaved caspase-3
Sample	a-tubulin	cleaved caspase 3 (late)	cleav. casp3/tub
untreated	34487.8	2835.01	0.0822034
untreated	42224.6	5293.58	0.125367
BoxA 200 nM	40114.3	5584.82	0.139223
BoxA 200 nM	35195.3	4297.34	0.1221
BoxA 400 nM	33354.7	4098.02	0.122862
BoxA 400 nM	27846.8	6597.84	0.236934
BoxA 800 nM	28046.3	3745.73	0.133555
BoxA 800 nM	34493.4	4963.5	0.143897
MTX 1mM	28126.3	25787	0.916828

## Sheet: Fig 3E
Fig 3E Cell count AB1
	Time-16 hours	Untreated	200nM BoxA	400 nM BoxA	800 nM BoxA	MTX 1mM
Number of cells	280000	730000	460000	500000	423000	153000
Number of cells	280000	670000	470000	486000	369000	226000
Number of cells	280000	610000	506000	480000	360000	153000

## Sheet: Fig3 H and I
BoxA pre treated cells in vivo Fig 3H and I					BLI
						BLI Values
Survival					DAY BLI	274C	905C	403C	426C	101C	271C	428C	109V	907V	822V	432V	902V	825V
Control mice					1	17100000	22500000	11900000	30400000	35700000	25100000	21700000	10700000	23600000	8060000	11200000	10200000	13800000
#	days	Live/dead			9	329000000	717000000	550000000	116000000	933000000	258000000	295000000	101000000	616000000	454000000	1020000000	530000000	166000000
274C	17	1			15	803000000	3090000000	2290000000	23300000	4880000000	392000000	1470000000	94900000	291000000	1820000000	2440000000	2950000000	263000000
905C	17	1			22				452000000		2180000000		1410000000
403C	17	1			27				345000000				11500000
426C	29	1
101C	17	1
271C	24	1
428C	21	1
BoxA pre treated cells in vivo
109V	28	1
907V	21	1
822V	17	1
432V	17	1
902V	20	1
825V	21	1
