# Supplementary material for: CXCR4 engagement triggers CD47 internalization and antitumor immunization in a mouse model of mesothelioma
Source: EMBO Mol Med. 2021 May 6;13(6):e12344. doi: 10.15252/emmm.202012344 (PMC8185548; doi:10.15252/emmm.202012344)
Supplement: Supplementary file 9 — Source Data for Figure 4 [file EMMM-13-e12344-s001.xlsx]

## Sheet: Fig 4B
AB1 Phagocytosis Fig 4B
Treatment	cells eaten	cells not eaten	%
Untreated	2	75	2
BoxA 100nM	10	39	4
BoxA 200 nM	16	27	37
BoxA 400 nM	24	56	30
BoxA 800 nM	15	40	27

## Sheet: Fig 4D
Flow cytometry CD47 AB1 Fig 4D
	Untreated	BoxA 100nM	BoxA 200 nM	BoxA 400 nM	BoxA 800 nM
MFICD47-iso	9635	7786	7704	4338	5505
MFICD47-iso	8030	7623	5261	5743	5308
MFICD47-iso	7261	7787	6184	5957	4769
MFICD47-iso	7636	8231	6807	6305	5691
isotype ctr	2676	2348	2365	2446	2446
