# Supplementary material for: CXCR4 engagement triggers CD47 internalization and antitumor immunization in a mouse model of mesothelioma
Source: EMBO Mol Med. 2021 May 6;13(6):e12344. doi: 10.15252/emmm.202012344 (PMC8185548; doi:10.15252/emmm.202012344)
Supplement: Supplementary file 10 — Source Data for Figure 5 [file EMMM-13-e12344-s005.zip › Source of Figure 5.xlsx]

## Sheet: Fig 5A
Flow cytometry Calreticulin CT26 Fig 5A
exp1				exp2
	Calreticulin-PE-isotype				Calreticulin-PE-isotype
						normalized on exp1
CTRL 2h	135			CTRL 2h	96	134.222
BoxA 2h	162			BoxA 2h	114	159.389
MTX 2h	156			MTX 2h	114	159.389
CTRL 4h	152			CTRL 4h	109	153.418
BoxA 4h	162			BoxA 4h	118	166.086
MTX 4h	211			MTX 4h	146	205.496
Isotype	40			Isotype	42
mean 2h	151			mean 2h	108		1.39815
mean 4h	175			mean 4h	124.333		1.40751

## Sheet: Fig 5B
ELISA HMGB1 CT26 cells
Standard curve
ng/mL	Std Rep. 1	Std Rep. 2	Average	Aver. - Blank	Dev Std
80	0.741	0.697	0.719	0.653	0.0311127
40	0.452	0.442	0.447	0.381	0.00707107
20	0.28	0.274	0.277	0.211	0.00424264
10	0.181	0.179	0.18	0.114	0.00141421
5	0.118	0.126	0.122	0.056	0.00565685
2.5	0.106	0.113	0.1095	0.0435	0.00494975
1.25	0.089	0.097	0.093	0.027	0.00565685
0	0.068	0.064	0.066	0	0.00282843
S a m p l e s
Sampels	Sample Rep. 1	Sample Rep. 2	Average	Aver. - Blank	Dev Std
CT26 unt 1	0.451	0.423	0.437	0.2875	0.019799
CT26 unt 2	0.328	0.339	0.3335	0.184	0.00777817
CT26 unt 3	0.442	0.431	0.4365	0.287	0.00777817		Fig 5B ELISA HMGB1 CT26
CT26 BoxA 200-1	0.23	0.221	0.2255	0.06	0.00636396		Samples ID		Samples Concentration
CT26 BoxA 200-2	0.298	0.306	0.302	0.1365	0.00565685		CT26 unt 1		6.92414	ng/mL
CT26 BoxA 200-3	0.284	0.284	0.284	0.1185	0		CT26 unt 2		15.7524	ng/mL
CT26 BoxA 400-1	0.468	0.467	0.4675	0.264	0.000707107		CT26 unt 3		13.6752	ng/mL
CT26 BoxA 400-2	0.491	0.486	0.4885	0.285	0.00353553		CT26 BoxA 200-1		33.1782	ng/mL
CT26 BoxA 400-3	0.464	0.511	0.4875	0.284	0.033234		CT26 BoxA 200-2		21.234	ng/mL
CT26 BoxA 800-1	0.342	0.342	0.342	0.164	0		CT26 BoxA 200-3		33.1205	ng/mL
CT26 BoxA 800-2	0.386	0.549	0.4675	0.2895	0.115258		CT26 BoxA 400-1		30.4662	ng/mL
CT26 BoxA 800-3	0.375	0.398	0.3865	0.2085	0.0162635		CT26 BoxA 400-2		32.8897	ng/mL
CT26 MTX-1	0.79	0.811	0.8005	0.6375	0.0148492		CT26 BoxA 400-3		32.7743	ng/mL
CT26 MTX-2	0.957	0.927	0.942	0.779	0.0212132		CT26 BoxA 800-1		18.926	ng/mL
CT26 MTX-3	0.757	0.745	0.751	0.588	0.00848528		CT26 BoxA 800-2		33.409	ng/mL
							CT26 BoxA 800-3		24.0614	ng/mL
							CT26 MTX-1		73.569	ng/mL
							CT26 MTX-2		89.8984	ng/mL
							CT26 MTX-3		67.8566	ng/mL
Control samples	Rep.1	Rep. 2	Average
RPMI-34	0.15	0.149	0.1495
RPMI BoxA 200-35	0.175	0.156	0.1655
RPMI BoxA 400- 36	0.199	0.208	0.2035
RPMI BoxA 800-37	0.186	0.17	0.178
RPMI MTX-38	0.166	0.16	0.163

## Sheet: Fig 5C and F
Fig5C CT26 WB p-eIF2a
exp1					exp2						exp3
Sample	p-eIF2a	eIF2a	p-eIF2a/eIF2a		Sample	p-eIF2a	eIF2a	p-eIF2a/eIF2a	Normalized p-eIF2a/eIF2a		Sample	p-eIF2a	eIF2a	p-eIF2a/eIF2a	Normalized p-eIF2a/eIF2a
Untreated	6293774	7106494	0.885637		Untreated	1605384	8206185	0.195631	0.866125		Untreated	3272076	12161254	0.269057	0.86701
400nM BoxA	14053500	14198298	0.989802		400nM BoxA	2473450	9752964	0.25361	1.12282		400nM BoxA	3682044	11560436	0.318504	1.02635
800nM BoxA	5293436	4513184	1.17288		800nM BoxA	2325464	9802521	0.237231	1.0503		800nM BoxA	4871736	14639720	0.332775	1.07233
MTX	9304860	7259010	1.28184		MTX	3250154	11146800	0.291577	1.29091		MTX	5877042	13879530	0.423432	1.36447
		mean 1	1.08254				mean 2	0.244512					mean 3	0.335942
Fig5F WB CT26 cleaved caspase-3
Sample	cleaved caspase 3	a-tubulin	cleaved caspase 3/tubulin
untreated	3250.52	30763.6	0.105661
untreated	2800.47	30875.3	0.0907028
BoxA 200	5561.64	13915.2	0.399682
BoxA 200	8958.4	27496.7	0.3258
BoxA 400	11728.7	32220.6	0.364014
BoxA 400	14252.1	33852.9	0.420999
BoxA 800	10214.7	31528.8	0.323979
BoxA 800	9477.26	31860.7	0.29746
MTX	22940.1	32770.4	0.700025

## Sheet: Fig 5D
Flow cytometry CD47 CT26 Fig 5D
	untreated	BoxA 100 nM	BoxA 200 nM	BoxA 400 nM	BoxA 800 nM
MFI CD47-iso	8531	8201	4566	5041	4174
MFI CD47-iso	8020	6802	5764	5100	5978
MFI CD47-iso	8464.5	6070	4887	4829	4190
isotype ctrl	2547	1776	2114	1591	1526

## Sheet: Fig 5E
Fig 5E Cell count CT26
	Time-16 hours	Untreated	200nM BoxA	400 nM BoxA	800 nM BoxA	MTX 1mM
Number of cells	280000	870000	610000	660000	500000	290000
Number of cells	280000	860000	480000	520000	510000	220000
Number of cells	280000	810000	706000	490000	440000	270000

## Sheet: Fig5H and I
BoxA CT26 Fig 5H, I, J				BLI
					BLI values
Survival				DAY BLI	788 BoxA	756	544	768	510	475	755	232	763	541	514	767 PBS	560	850	507	251	774	528	405	249	534	226
Control mice (PBS)				1	17700000	6170000	947000	5350000	3340000	4110000	6400000	1450000	4540000	520000	5270000	6390000	3210000	6180000	5590000	7180000	5640000	13600000	5820000	5370000	2880000	12700000
#	days	Live/dead		8	5850000000	1500000	603000	2030000000	2580000000	2770000000	4870000000	2240000000	3890000000	37100000	4000000000	2430000000	4130000000	648000000	1740000000	5540000000	1290000000	2190000000	4840000000	171000000	3070000000	4520000000
13-767	14	1		15		195000	8800000	21300000000	9440000000	13000000000		13400000000	14700000000	52200000	34100000000		13100000000	8020000000	11900000000		6110000000	13900000000		1130000000
14-560	15	1		22		169000	50900000							60900000
15-850	19	1		29		134000	322000000							1390000000
16-507	16	1		36		145000	4620000000							1600000000
17-251	14	1		41		115000	18000000000							2630000000
18-774	15	1
19-528	15	1		re-challenge	BoxA	Ctrl1	Ctrl2	Ctrl3
20-405	13	1		65	1530000	1540000	1700000	1370000
22-249	15	1		72	196000	308000000	323000000	662000000
23-534	14	1		78	210000	8700000000	11700000000	13000000000
24-226	13	1
BoxA mice
1-788	14	1
2-756	42	0
3-544	42	1
4-768	19	1
5-510	19	1
7-475	15	1
8-755	14	1
10-232	16	1
9-763	15	1
12-541	42	1
11-514	16	1
