# Supplementary material for: CXCR4 engagement triggers CD47 internalization and antitumor immunization in a mouse model of mesothelioma
Source: EMBO Mol Med. 2021 May 6;13(6):e12344. doi: 10.15252/emmm.202012344 (PMC8185548; doi:10.15252/emmm.202012344)
Supplement: Supplementary file 11 — Source Data for Figure 6 [file EMMM-13-e12344-s012.xlsx]

## Sheet: Fig 6A
AB1 PLA quantification Fig 6A
		CD47-CXCR4							CD47-RAGE						CD47-TLR4
Not permeabilized			Permeabilized				Not permeabilized			Permeabilized			Not permeabilized			Permeabilized
Untreated	BoxA 800nM		Untreated	BoxA 800nM			Untreated	BoxA 800nM		Untreated	BoxA 800nM		Untreated	BoxA 800nM		Untreated	BoxA 800nM
1344878	76500.4		1812141	2078076			59845.4	25744.7		2216.49	8956.23		37270.4	24220.9		25579.5	13656.5
899454	100029		3225852	1630143			21900.6	21896.7		12799.7	5593.76		8321.35	24182		24023	9875.98
590855	65408.6		2253234	3230344			27855.2	24095.5		20554.1	9790.02		15222.8	33672.3		78516.8	6927.09
653597	76881.1		2345519	1492134			16934	24672.3		27932.6	19454.7		37188.3	27167.7		15976.7	2981.84
283616	86374.4		3146233	1900217			5895.3	15124.1		6796.06	20074.8		37239.7	33683.3		14001.5	8023.99
1678784	58985		1636104	2793228			28926.3	34925.6		19115.5	20059.9		27694.5	30217.8		13676.4	18563.9
453522	109958		1823364	1334561			31170.1	9197.4		16929.2	26383.9		24945.5	30890.7		12784.9	16023.4
500572	139500		751521	1055135			24039	17126.4		19309.1	23366		32694.9	21678.5		8409.94	10734.6
826476	109810		1045098	1087854			31744.6	22339.5		30549	18119.8		26789	28297.2		17757	16099
52589.3	77877.7		2936773	2017835			56052.1	33496.3		22695.2	22822.3		37370.3	24602.3		5978.65	16685.3
604884	153906		2196093	1503383			41496.9	28416.5		26451	35256.3		83056	18460		25969.5	16651.2
5367317	40700.1		2639302	1091835			35826.6	35259.5		22330.5	27842.2		42281.4	32578.6		25072.1	28056.9
751937	43724.3		3359840	1854519			56212.3	57226		30093.7	27333.7		53246.8	25772.5		24447.7	23225.5
363889	80619.1		2642512	1548630			52973.7	15969.8		16049.9	26674.9		49830.8	24651.3		78769.2	22222.9
147340	96681.9		876589	1044565			25125.6	17362.4		13211.8	16662.1		37530.3	28330		8113.49	17635.7
593537	62957.7		1122971	1262557			35599.7	16006.1		19012.4	22250.7		38665.8	24516.8		16225.6	20864.4
395254	50806.7		2796598	1564362			46572.2	9766.45		20120.5	11391.9		29641.2	32867.5		15692.5	17574.2
85020.2	176132		1613072	2679655			53137.8	13441.3		11642.7	22648.4		40183.3	38788.3		14759.3
1341534	114532		1975598	1513010			36341.3	15244.9		11969.9	18723.7		33849.5	30307		8623.62
607826	109965		679246	2968628			20753.9	25291.8		31700.2				20925.7		19026.3
2023393	70132.6		3017165	1717842			26664.6	15188.6		44462.5				15033.4		162800
111597	21181.6		2412592	1926154			20859.8	7567.48		10346.7						20927.8
434207	42164.9		3084680	2238944			39321.1	23062.9		25558.8						13329.9
2778474	92240.5		3171810	2037636			17897.6			38792.9						10054
443269	105558		2347537	2606082			28232.9									14493.1
2501289	118182		1855888	2941475
64598.8	117580		2007243	1885145
789525	93603.2		2481100	1716262
679245	49432.3		2807938
261068	28413.4		2304044
4183639	220607		2412444
1875897	97062.2		945291
570771	122750		3029695
273917	131275		1849639
254361	59778.5		3923604
1312265	125974		1352429
1366468	49156
893880	80188.5
507757	85024.6
1111433	76952.3
725252	18917.4
1070107	59056.2
1887071	113860
199906	153206
220231	95959
	98503.8

## Sheet: Fig 6B and C
Fig 6B qPCR AB1 shCXCR4
Sample	Ct b-actin	Ct CXCR4	Relative fold change
AB1 shCTR	13.2805	28.7245	1
AB1 shCXCR4.1	12.4621	28.642	0.600431
AB1 shCXCR4.2	12.5531	28.8093	0.569535
Fig 6C cell count AB1 shCXCR4
		AB1 shCTR		AB1 shCXCR4
	Time-16hours	untreated	800 nM BoxA	untreated	800 nM BoxA
Number of cells	44000	188000	118000	181000	208000
Number of cells	44000	213000	144000	160000	164000
Number of cells	44000	193000	127000	128000	210000
Number of cells				144000	153000
Number of cells				147600	156000
Number of cells				156000	167000

## Sheet: Fig 6D and E
Flow cytometry CD47 AB1 shCXCR4 Fig 6D
	AB1 shCTR				AB1 shCXCR4.1+.2
	Untreated	BoxA 800nM			Untreated	BoxA 800nM
MFI CD47-iso	9494.5	7696.5		MFI CD47-iso	8096.5	9699.5
MFI CD47-iso	10400.5	8026.5		MFI CD47-iso	8704.5	9645
MFI CD47-iso	9612.5	7978.5		MFI CD47-iso	9946.5	9285
				MFI CD47-iso	10154.5	8722
				MFI CD47-iso	10626	10638.5
				MFI CD47-iso	9944.5	10025
isotype ctrl	6157.5	6384.5			5984.5	5543
					6434	6797.5
Flow cytometry CD47 AB1 AMD3100 Fig 6E
	Untreated	BoxA 800nM	AMD 100 nM	BoxA800nM+AMD 100 nM
MFI CD47-iso	7196	5338	7471	7252
MFI CD47-iso	7812	5406	7831.5	7056
MFI CD47-iso	7700	6087	7780	7200
isotype ctrl	506	478	513	476
