# Supplementary material for: CXCR4 engagement triggers CD47 internalization and antitumor immunization in a mouse model of mesothelioma
Source: EMBO Mol Med. 2021 May 6;13(6):e12344. doi: 10.15252/emmm.202012344 (PMC8185548; doi:10.15252/emmm.202012344)
Supplement: Supplementary file 12 — Source Data for Figure 7 [file EMMM-13-e12344-s011.zip]

Archive with 4 entries (4 files):
- Source of data Fig 7.pdf
- __MACOSX/._Source of data Fig 7.pdf
- Source of Figure 7.xlsx
- __MACOSX/._Source of Figure 7.xlsx
