# Supplementary material for: CXCR4 engagement triggers CD47 internalization and antitumor immunization in a mouse model of mesothelioma
Source: EMBO Mol Med. 2021 May 6;13(6):e12344. doi: 10.15252/emmm.202012344 (PMC8185548; doi:10.15252/emmm.202012344)
Supplement: Supplementary file 12 — Source Data for Figure 7 [file EMMM-13-e12344-s011.zip › Source of Figure 7.xlsx]

## Sheet: Fig 7A and B
Fig.7A WB p-eiF2a
	exp1							exp2
	p-eIF2a	eIF2a	p-eIF2a/eIF2a	Normalized on exp2				p-eIF2a	eIF2a	p-eIF2a/eIF2a
Untreated	561470	8000280	0.0701813	0.139376			Untreated	1541196	13095072	0.117693
BoxA 800 nM	1036700	10656720	0.0972813	0.193195			BoxA 800 nM	2295591	13210085	0.173776
CXCL12 1 nM	515160	9498803	0.0542342	0.107706			CXCL12 1 nM	1462560	11321244	0.129187
CXCL12 3 nM	506916	9411570	0.0538609	0.106964			CXCL12 3 nM	2033480	16071727	0.126525
CXCL12 10 nM	820224	9011328	0.0910214	0.180763			CXCL12 10 nM	2997478	15102327	0.198478
CXCL12 30 nM	846930	9110673	0.0929602	0.184613			CXCL12 30 nM	2644278	15837990	0.166958
			mean 1	0.0765899				mena 2	0.152103
Fig. 7B WB HMGB1
	Untreated	800nM BoxA	MTX 1mM	10 nM CXCL12	30nM CXCL12	100nM CXCL12
	1	2.85544	2.37641	2.17529	1.979	1.85647
	0.977	2.14586		1.95571	2.59578	2.45506

## Sheet: Fig 7C
AB1 CXCL12 Fig 7C
	Untreated	CXCL12 1 nM	CXCL12 3 nM	CXCL12 10 nM
MFI CD47-iso	7274	7576	8382	5850.5
MFI CD47-iso	7559	6345	6478.5	5310
MFI CD47-iso	8206.5	7803	6946	5468
MFI CD47-iso	7396
MFI CD47-iso	7857
isotyoe ctrl	1498	1346	1252	1557

## Sheet: Fig 7D
PLA quantification Fig 7D
Not permeabilized			Permeabilized
Unt	CXCL12 10nM		Unt	CXCL12 10nM
264000000	280000000		4798906	4669084
235000000	201000000		5001244	1266024
556000000	286000000		22082506	3864348
334000000	168000000		6229787	6209393
294000000	335000000		1726525	4974582
382000000	428000000		8500997	1223605
360000000	420000000		8815490	517226
396000000	446000000		22715207	1892647
273000000	510000000		12417778	93683.3
264000000	368000000		6878043	1107730
271000000	308000000		13192	1557638
266000000	512000000		148966	2203027
208000000	346000000		5407783	1325254
330000000	243000000		1195135	1275357
142000000	398000000		4260309	1449058
64861293	279000000		2026920	66657.5
117000000	207000000		6039621	579036
40975321	27764087		2288087	1026212
12561320	115000000		2116055	1317271
320000000	11350331		6556242	541925
466000000	204000000		4062345	3085966
405000000	47130772		4863270	37823
359000000	60913376		1262368	514526
480000000	51738692		907582	525262
508000000	137000000		984326	86150
300000000	200000000		113266	16492508
339000000	38391032		1873379	7591515
256000000	28273030		4746486	9632884
281000000	88665984		2179256	20151118
205000000	201000000		643796	20832370
184000000	203000000		3128328	23350810
69184864	236000000		1365803	8301836
137000000	136000000		1175040	17331048
309000000	159000000		742405	1987023
310000000	95383127		137050	9083259
299000000	153000000		1647764	11214007
443000000	236000000		1348602	13857119
103000000	146000000		301217	15411880
393000000	96851304		715719	34993681
334000000	122000000		2539701	4799530
231000000	22197777		2602025	19939848
269000000	91806880		999765	6717487
391000000	14128500		660693	6872256
242000000	29125206		3889511	7278886
213000000	21571339		1996129	3821427
409000000	37966013		535712	8543431
219000000	83672350		1416072	6135667
159000000	25670869		1547084	7289859
268000000	89351450		765017	1929536
226000000	35050703		2373970
211000000	64810575		2409727
152000000	9591310		850836
124000000	62076788		495144
80270862	2101441		13496269
68912302	31041722		5343250
217000000	2057183		8566774
393000000	590907		3574359
343000000	4839054		3759265
323000000	46549274		3141829
393000000	62359627		4210127
124000000	26450100		3395029
375000000	75930099		1777834
356000000	58072416		349066
363000000	27700256		7274892
188000000	43781612		7163499
221000000	47506330		7510700
339000000	65568485		5319634
410000000	31481910		1307723
125000000	35165706		4092172
183000000	28331888		3491489
35865799	15184121		2324777
47899599	34727491		4512506
209000000	6720175		4800695
273000000	4257936		501950
352000000	3049153		7806663
440000000	4113148		5420469
284000000	11427908		2256144
535000000	943624		292836
366000000	256401		1518173
421000000	6945808		955243
300000000	3332139		4427731
327000000	16294942		2887394
222000000	20558808		9854751
134000000	58240915		1032692
372000000	101000000		9094860
415000000	74144473		2392571
258000000	7618101		3989415
269000000	66220789		4533907
158000000	31540801		11124729
102000000	1682		6153803
86237124	91048201		7432032
289000000	6164439		3475490
91769796	3142687		2811938
252000000	713181		2654367
363000000	18441141		3170943
302000000	641807		1122501
564000000	18782718		193056
519000000	13359384		43836
712000000	4400103		100134
351000000	8045285		487594
561000000	13101659		513267
690000000	16134194		11595
529000000	11098094		1545112
110000000	13273158		247103
216000000	16933117		2429272
285000000	3760024		830488
181000000	7546023		2976326
149000000	15051861		215457
121000000	7497536		87486.5
242000000	22708846		294387
25926443	52150086		459270
43158327	9871999		579976
48825531	625072		671007
14169655	5967331		52981
323000000	12782
189000000	901530
235000000	3043124
299000000	63963
423000000	2268040
449000000	853882
556000000	113052
381000000	4866886
184000000
109000000
96197743
193000000
156000000
64336209
98906951
95534702
92282953
412000000
334000000
433000000
390000000
259000000
264000000

## Sheet: Fig 7E
AB1 Phagocytosis Fig 7E
	cells eaten	cells. Not eaten	%
Unteated	4	168	2
CXCL12 10 nM	10	100	10
